# Supplementary material for: Amorphous Solid Dispersion of Hesperidin with Polymer Excipients for Enhanced Apparent Solubility as a More Effective Approach to the Treatment of Civilization Diseases
Source: Int J Mol Sci. 2022 Dec 2;23(23):15198. doi: 10.3390/ijms232315198 (PMC9740072; doi:10.3390/ijms232315198)
Supplement: Supplementary file 1 [file ijms-23-15198-s001.zip]

Archive with 1 entries (1 files):
- ijms-2034603-supplementary.pdf
